# Supplementary material for: Photon-efficient optical tweezers via wavefront shaping
Source: Sci Adv. 2024 Jul 5;10(27):eadi7792. doi: 10.1126/sciadv.adi7792 (PMC11225778; doi:10.1126/sciadv.adi7792)
Supplement: Supplementary file 2 — Movie S1 [file sciadv.adi7792_movie_s1.zip]

Archive with 1 entries (1 files):
- adi7792_movie_s1.mp4
